# Supplementary material for: Identification and structure of an extracellular contractile injection system from the marine bacterium Algoriphagus machipongonensis
Source: Nat Microbiol. 2022 Feb 14;7(3):397–410. doi: 10.1038/s41564-022-01059-2 (PMC8894135; doi:10.1038/s41564-022-01059-2)
Supplement: Source Data Fig. 1 — Newick file for the phylogenetic tree in Fig. 1b. [file 41564_2022_1059_MOESM4_ESM.txt]

((((WP_012473177.1_Amoebophilus,WP_039609824.1_MAC)0.7850,WP_008201047.1_Algo)0.7540,(WP_010895805.1_AFP,WP_015834924.1_PVC)0.9930)0.7170,(WP_005794652.1_B._fragilis,(WP_011648549.1,(WP_029887448.1_Psuedomonas,WP_001882966.1_Vibrio)0.9200)0.9980)0.6590,NP_049780.1_T4_pahge,(WP_003113197.1_pyocin,NP_046778.1_P2_phage)0.9690);
