# Supplementary material for: Identification and structure of an extracellular contractile injection system from the marine bacterium Algoriphagus machipongonensis
Source: Nat Microbiol. 2022 Feb 14;7(3):397–410. doi: 10.1038/s41564-022-01059-2 (PMC8894135; doi:10.1038/s41564-022-01059-2)
Supplement: Source Data Fig. 2 — Raw numerical data for Fig. 2d. [file 41564_2022_1059_MOESM5_ESM.xlsx]

## Sheet: Sheet1
	emptied	TBC	junk
stacktilt_02	7	4	3
stacktilt_03	4	3	0
stacktilt_04	8	6	1
stacktilt_05	1	2	1
stacktilt_06	2	5	1
stacktilt_07	4	4	1
stacktilt_08	4	1	1
stacktilt_09	6	5	1
stacktilt_10	2	0	1
stacktilt_11	2	2	0
stacktilt_12	5	2	2
stacktilt_13	6	2	2
stacktilt_14	7	5	2
stacktilt_15	3	1	0
stacktilt_16	1	2	0
stacktilt_17	1	2	1
stacktilt_18	2	1	1
stacktilt_20	0	1	2
stacktilt_21	1	0	0
stacktilt_22	2	1	1
stacktilt_23	1	2	1
stacktilt_24	3	2	0
stacktilt_25	2	2	0
stacktilt_26	7	1	2
stacktilt_27	3	3	1
stacktilt_28	3	3	2
stacktilt_29	10	5	1
stacktilt_30	6	8	0
stacktilt_31	3	2	2
stacktilt_32	5	5	0
	111	82	30	223
	49.7758	36.7713	13.4529
	emptied	TBC	junk
percentage	49.8	36.8	13.4
