# Supplementary material for: Identification and structure of an extracellular contractile injection system from the marine bacterium Algoriphagus machipongonensis
Source: Nat Microbiol. 2022 Feb 14;7(3):397–410. doi: 10.1038/s41564-022-01059-2 (PMC8894135; doi:10.1038/s41564-022-01059-2)
Supplement: Source Data Fig. 5 — Raw numerical data for Fig. 5a. [file 41564_2022_1059_MOESM6_ESM.xlsx]

## Sheet: Sheet1
AlgoCIS wildtype						AlgoCIS Cgo1/2 deficient
No.	full	emptied				No.	full	emptied					AlgoCIS Cgo2 deficient							AlgoCIS Cgo1 deficient								WT	Cgo1/2 deficient	Cgo1 deficient	Cgo2 deficient
stacktilt_01	68	0				stacktilt_01	1	15	39	504	92.8177		No.	full	emptied					No.	full	emptied					full	95.8	7.18	62.18	63.04
stacktilt_02	156	5				stacktilt_02	1	11					stacktilt_01	12	9	696	408	36.9565		stacktilt_01	23	20	860	523	37.8163		emptied	4.2	92.82	37.82	36.96
stacktilt_03	72	3				stacktilt_03	0	12					stacktilt_02	11	7					stacktilt_02	15	16
stacktilt_04	108	7				stacktilt_04	0	15					stacktilt_03	11	6					stacktilt_04	39	25
stacktilt_05	47	3				stacktilt_05	1	8					stacktilt_04	40	29					stacktilt_05	17	14
stacktilt_06	170	5				stacktilt_06	2	18					stacktilt_05	14	4					stacktilt_06	13	10
stacktilt_07	130	13				stacktilt_07	0	10					stacktilt_06	27	19					stacktilt_07	12	11
stacktilt_08	148	6				stacktilt_08	2	16					stacktilt_07	5	4					stacktilt_08	14	9
stacktilt_09	47	0				stacktilt_09	0	4					stacktilt_08	21	11					stacktilt_09	14	7
stacktilt_10	60	1				stacktilt_10	1	6					stacktilt_09	18	11					stacktilt_10	23	10
stacktilt_11	107	3				stacktilt_11	0	6					stacktilt_10	16	10					stacktilt_11	38	27
stacktilt_12	156	11				stacktilt_12	1	9					stacktilt_11	28	20					stacktilt_12	9	10
stacktilt_13	137	3				stacktilt_13	0	11					stacktilt_12	40	20					stacktilt_13	21	16
stacktilt_14	219	6				stacktilt_14	1	10					stacktilt_13	17	8					stacktilt_14	20	13
stacktilt_15	174	7				stacktilt_15	1	8					stacktilt_14	22	13					stacktilt_15	47	28
stacktilt_16	117	5				stacktilt_16	2	19					stacktilt_15	14	6					stacktilt_16	33	20
stacktilt_17	205	11				stacktilt_17	1	14					stacktilt_16	35	24					stacktilt_17	74	39
stacktilt_18	163	11				stacktilt_18	2	23					stacktilt_17	20	16					stacktilt_18	25	17
stacktilt_19	148	6				stacktilt_19	1	9					stacktilt_18	34	18					stacktilt_19	60	30
stacktilt_20	78	4				stacktilt_20	0	17					stacktilt_19	12	6					stacktilt_20	23	14
	2510	110	4.19847			stacktilt_21	0	9					stacktilt_20	10	6					stacktilt_21	21	13
						stacktilt_22	0	15					stacktilt_22	37	16					stacktilt_22	36	16
						stacktilt_23	0	9					stacktilt_23	19	11					stacktilt_23	20	14
						stacktilt_24	0	9					stacktilt_24	22	12					stacktilt_24	32	22
						stacktilt_25	1	16					stacktilt_25	31	17					stacktilt_25	28	13
						stacktilt_26	1	10					stacktilt_27	4	7					stacktilt_26	17	9
						stacktilt_27	0	10					stacktilt_28	44	16					stacktilt_27	36	23
						stacktilt_28	2	10					stacktilt_29	16	18					stacktilt_28	34	20
						stacktilt_29	1	12					stacktilt_30	19	15					stacktilt_29	60	32
						stacktilt_30	0	12					stacktilt_31	22	10					stacktilt_30	56	25
						stacktilt_32	1	12					stacktilt_32	20	11
						stacktilt_33	1	6					stacktilt_33	13	4
						stacktilt_34	2	9					stacktilt_34	21	11
						stacktilt_35	0	10					stacktilt_35	21	13
						stacktilt_36	3	4
						stacktilt_37	0	5
						stacktilt_38	0	6
						stacktilt_39	2	12
						stacktilt_40	1	8
						stacktilt_41	1	10
						stacktilt_42	1	11
						stacktilt_43	1	8
						stacktilt_44	2	18
						stacktilt_45	0	11
						stacktilt_46	2	12
						stacktilt_47	0	9
