# Supplementary material for: Identification and structure of an extracellular contractile injection system from the marine bacterium Algoriphagus machipongonensis
Source: Nat Microbiol. 2022 Feb 14;7(3):397–410. doi: 10.1038/s41564-022-01059-2 (PMC8894135; doi:10.1038/s41564-022-01059-2)
Supplement: Source Data Fig. 6 — Newick file for the phylogenetic tree in Fig. 6a. [file 41564_2022_1059_MOESM7_ESM.txt]

(('NP 046778.1 gpFI (Escherichia virus P2)','WP 003113197.1 phage tail sheath family protein (Pseudomonas aeruginosa pyocin)')0.9820,'NP 049780.1 gp18 tail sheath protein (Escherichia virus T4)',Bacteroides_fragilis_NCTC_9343,('WP 011648549.1 type VI secretion system contractile sheath large subunit (Francisella tularensis)',('WP 029887448.1 MULTISPECIES: type VI secretion system contractile sheath large subunit (Pseudomonas)','WP 001882966.1 MULTISPECIES: type VI secretion system contractile sheath large subunit (Vibrio cholerae)')0.9710)1.0000,(((Algo3,Afp3)0.9270,PVC3)0.9780,('MAC 12675 (1539)',('Roseobacter denitrificans OCh114 (RD1 4217)','Candidatus Amoebophilus asiaticus WP 012473177.1 phage tail sheath family protein:')0.9790)1.0000)0.9450,'Micromonospora echinofusca DSM 43913 (GA0070610 2942)',('Methylomonas methanica MC09 (Metne2440)','Nostoc carneum NIES-2107 (NIES2107 11090)','Streptomyces glaucescens GLA.O (SGLAU 14740)')0.5950);
