# Supplementary material for: Identification and structure of an extracellular contractile injection system from the marine bacterium Algoriphagus machipongonensis
Source: Nat Microbiol. 2022 Feb 14;7(3):397–410. doi: 10.1038/s41564-022-01059-2 (PMC8894135; doi:10.1038/s41564-022-01059-2)
Supplement: Source Data Extended Data Fig. 1 — Raw numerical data for Extended Data Fig. 1c. [file 41564_2022_1059_MOESM8_ESM.zip]

Archive with 6 entries (5 files):
- source_data_ED1_v3/
- __MACOSX/._source_data_ED1_v3
- source_data_ED1_v3/.DS_Store
- __MACOSX/source_data_ED1_v3/._.DS_Store
- source_data_ED1_v3/ED1c_CIS_counting.xlsx
- __MACOSX/source_data_ED1_v3/._ED1c_CIS_counting.xlsx
