# Supplementary material for: Identification and structure of an extracellular contractile injection system from the marine bacterium Algoriphagus machipongonensis
Source: Nat Microbiol. 2022 Feb 14;7(3):397–410. doi: 10.1038/s41564-022-01059-2 (PMC8894135; doi:10.1038/s41564-022-01059-2)
Supplement: Source Data Extended Data Fig. 1 — Raw numerical data for Extended Data Fig. 1c. [file 41564_2022_1059_MOESM8_ESM.zip › source_data_ED1_v3/ED1c_CIS_counting.xlsx]

## Sheet: Sheet1
OD (0.74)	5	0	0	0	0	0	2	0	3	0	1	0	3	4	0	0	1	4	0	0	0	1
OD (1.24)	5	0	5	2	1	1	4	0	0	0	1	1	0	0	0	1	0	4	1	0	2	1	1
OD (1.73)	2	0	5	0	0	2	2	1	0	3	1	0	3	2	0	2	0	5	2	2	1	2	0	1
OD (2.80)	9	0	2	0	3	3	7	3	0	0	6	1	5	1	2	5	0	6	0	6	1	2	0	4	6	1	6	5	3	5	0	1	6	1	4	0
OD (4.50)	0	7	1	3	4	4	7	0	4	1	6	2	3	7	3	1	3	4	0	2	4	4	6	2	6	3	2	4	8	7	6	4	2	4	4	13	0	5
	average	stdev
OD (0.74)	1.09091	1.63034
OD (1.24)	1.30435	1.63581
OD (1.73)	1.5	1.47442
OD (2.80)	2.88889	2.38342
OD (4.50)	3.84211	2.67649
