# Supplementary material for: Identification and structure of an extracellular contractile injection system from the marine bacterium Algoriphagus machipongonensis
Source: Nat Microbiol. 2022 Feb 14;7(3):397–410. doi: 10.1038/s41564-022-01059-2 (PMC8894135; doi:10.1038/s41564-022-01059-2)
Supplement: Source Data Extended Data Fig. 9 — Raw numerical data for Extended Data Fig. 9c. [file 41564_2022_1059_MOESM10_ESM.xlsx]

## Sheet: Sheet1
10.03.2021 _BACTH_Cargos
Samples	18-15 + KT25-16	18-15 + KNT25-16	18C -15 + KT25-16	18C-15 + KNT-16	16C-ZIP + KNT25-Zip	18 + KT25	18 + KT25	18C + KT25	Meida Only Control
Miller Units	44518.9	47282.5	50071.6	60426	476188	66808	50250.6	71308.6	10739.2
	43500.9	46721.5	50125.6	61790.2	437246	67802.4	50095.4	70550.9	11831.9
	42691.4	46602.3	49451.9	60689.4	440458	66938	49991.5	71304.2	12186.5
	42140.7	45483.9	48655.1	57694.3	446497	63187.6	48440.9	69248.5	11347.3
