# Supplementary material for: Identification and structure of an extracellular contractile injection system from the marine bacterium Algoriphagus machipongonensis
Source: Nat Microbiol. 2022 Feb 14;7(3):397–410. doi: 10.1038/s41564-022-01059-2 (PMC8894135; doi:10.1038/s41564-022-01059-2)
Supplement: Source Data Extended Data Fig. 10 — Raw numerical data for Extended Data Fig. 10d. [file 41564_2022_1059_MOESM11_ESM.xlsx]

## Sheet: Sheet Key
	Abbreviated Name Key
	Sheet Name	Sample Name
	AlgoCIS(Algo15-16)- ug_mL	AlgoCIS(Algo15-16)- ug/mL
	AlgoCIS(15-16)- HD ug_mL	AlgoCIS(Algo15-16)- heat denatured ug/mL
	AlgoCIS(15-16)- FT ug_mL	AlgoCIS(Algo15-16)- freeze and thaw ug/mL
	WT ug_mL	WT ug/mL
	WT HD ug_mL	WT HD ug/mL
	WT FT ug_mL	WT FT ug/mL

## Sheet: Timepoint 0
	Count	Cells/mL (3.54 × 10-4 ml volume conversion)
Parental 1_1	4	11299.4
Parental 1_2	3	8474.58
Parental 1_3	2	5649.72
		103 cells/mL
0 hours		11.2994	8.47458	5.64972

## Sheet: AlgoCIS(Algo15-16)- 5 ug_mL
	Count	Cells/mL (3.54 × 10-4 ml volume conversion)
T1-1	1	2824.86
T1-2	1	2824.86
T1-3	0	0
T2-1	2	5649.72
T2-2	2	5649.72
T2-3	7	19774
T3-1	69	194915
T3-2	60	169492
T3-3	67	189266
T4-1	136	384181
T4-2	124	350282
T4-3	151	426554
T5-1	304	858757
T5-2	456	1.28814e+06
T5-3	383	1.08192e+06
hours	103 cells/mL
21	2824.86	2824.86	0
28	5649.72	5649.72	19774
45	194915	169492	189266
52	384181	350282	426554
69	858757	1.28814e+06	1.08192e+06
21	2.82486	2.82486	0
28	5.64972	5.64972	19.774
45	194.915	169.492	189.266
52	384.181	350.282	426.554
69	858.757	1288.14	1081.92

## Sheet: AlgoCIS(Algo15-16)- 5 ug_mL_2
	Count	Cells/mL (3.54 × 10-4 ml volume conversion)
T1-1	2	5649.72
T1-2	1	2824.86
T1-3	1	2824.86
T2-1	2	5649.72
T2-2	2	5649.72
T2-3	3	8474.58
T3-1	66	186441
T3-2	69	194915
T3-3	58	163842
T4-1	210	593220
T4-2	208	587571
T4-3	233	658192
T5-1	353	997175
T5-2	351	991525
T5-3	304	858757
hours	103 cells/mL
21	5649.72	2824.86	2824.86
28	5649.72	5649.72	8474.58
45	186441	194915	163842
52	593220	587571	658192
69	997175	991525	858757
21	5.64972	2.82486	2.82486
28	5.64972	5.64972	8.47458
45	186.441	194.915	163.842
52	593.22	587.571	658.192
69	997.175	991.525	858.757

## Sheet: AlgoCIS(Algo15-16)-1 ug_mL
	Count	Cells/mL (3.54 × 10-4 ml volume conversion)
T1-1	3	8474.58
T1-2	0	0
T1-3	1	2824.86
T2-1	20	56497.2
T2-2	23	64971.8
T2-3	20	56497.2
T3-1	119	336158
T3-2	81	228814
T3-3	99	279661
T4-1	266	751412
T4-2	228	644068
T4-3	183	516949
T5-1	268	757062
T5-2	232	655367
T5-3	180	508475
hours	103 cells/mL
21	8474.58	0	2824.86
28	56497.2	64971.8	56497.2
45	336158	228814	279661
52	751412	644068	516949
69	757062	655367	508475
21	8.47458	0	2.82486
28	56.4972	64.9718	56.4972
45	336.158	228.814	279.661
52	751.412	644.068	516.949
69	757.062	655.367	508.475

## Sheet: AlgoCIS(Algo15-16)- 500 ng_mL
	Count	Cells/mL (3.54 × 10-4 ml volume conversion)
T1-1	2	5649.72
T1-2	7	19774
T1-3	7	19774
T2-1	19	53672.3
T2-2	27	76271.2
T2-3	22	62146.9
T3-1	94	265537
T3-2	83	234463
T3-3	74	209040
T4-1	148	418079
T4-2	176	497175
T4-3	176	497175
T5-1	190	536723
T5-2	149	420904
T5-3	136	384181
hours	103 cells/mL
21	5649.72	19774	19774
28	53672.3	76271.2	62146.9
45	265537	234463	209040
52	418079	497175	497175
69	536723	420904	384181
21	5.64972	19.774	19.774
28	53.6723	76.2712	62.1469
45	265.537	234.463	209.04
52	418.079	497.175	497.175
69	536.723	420.904	384.181

## Sheet: AlgoCIS(Algo15-16)- 100 ng_mL
	Count	Cells/mL (3.54 × 10-4 ml volume conversion)
T1-1	1	2824.86
T1-2	4	11299.4
T1-3	0	0
T2-1	26	73446.3
T2-2	21	59322
T2-3	31	87570.6
T3-1	85	240113
T3-2	79	223164
T3-3	95	268362
T4-1	201	567797
T4-2	201	567797
T4-3	212	598870
T5-1	131	370056
T5-2	119	336158
T5-3	121	341808
hours	103 cells/mL
21	2824.86	11299.4	0
28	73446.3	59322	87570.6
45	240113	223164	268362
52	567797	567797	598870
69	370056	336158	341808
21	2.82486	11.2994	0
28	73.4463	59.322	87.5706
45	240.113	223.164	268.362
52	567.797	567.797	598.87
69	370.056	336.158	341.808

## Sheet: AlgoCIS(15-16)- HD 5 ug_mL_1
	Count	Cells/mL (3.54 × 10-4 ml volume conversion)
T1-1	1	2824.86
T1-2	4	11299.4
T1-3	0	0
T2-1	6	16949.2
T2-2	5	14124.3
T2-3	1	2824.86
T3-1	41	115819
T3-2	43	121469
T3-3	45	127119
T4-1	151	426554
T4-2	153	432203
T4-3	154	435028
T5-1	332	937853
T5-2	322	909605
T5-3	328	926554
hours	103 cells/mL
21	2824.86	11299.4	0
28	16949.2	14124.3	2824.86
45	115819	121469	127119
52	426554	432203	435028
69	937853	909605	926554
21	2.82486	11.2994	0
28	16.9492	14.1243	2.82486
45	115.819	121.469	127.119
52	426.554	432.203	435.028
69	937.853	909.605	926.554

## Sheet: AlgoCIS(15-16)- HD 5 ug_mL_2
	Count	Cells/mL (3.54 × 10-4 ml volume conversion)
T1-1	0	0
T1-2	1	2824.86
T1-3	0	0
T2-1	2	5649.72
T2-2	2	5649.72
T2-3	6	16949.2
T3-1	37	104520
T3-2	50	141243
T3-3	33	93220.3
T4-1	115	324859
T4-2	119	336158
T4-3	129	364407
T5-1	291	822034
T5-2	297	838983
T5-3	307	867232
hours	103 cells/mL
21	0	2824.86	0
28	5649.72	5649.72	16949.2
45	104520	141243	93220.3
52	324859	336158	364407
69	822034	838983	867232
21	0	2.82486	0
28	5.64972	5.64972	16.9492
45	104.52	141.243	93.2203
52	324.859	336.158	364.407
69	822.034	838.983	867.232

## Sheet: AlgoCIS(15-16)- HD 1 ug_mL
	Count	Cells/mL (3.54 × 10-4 ml volume conversion)
T1-1	5	14124.3
T1-2	1	2824.86
T1-3	3	8474.58
T2-1	15	42372.9
T2-2	21	59322
T2-3	15	42372.9
T3-1	83	234463
T3-2	69	194915
T3-3	70	197740
T4-1	171	483051
T4-2	151	426554
T4-3	154	435028
T5-1	182	514124
T5-2	162	457627
T5-3	177	500000
hours	103 cells/mL
21	14124.3	2824.86	8474.58
28	42372.9	59322	42372.9
45	234463	194915	197740
52	483051	426554	435028
69	514124	457627	500000
21	14.1243	2.82486	8.47458
28	42.3729	59.322	42.3729
45	234.463	194.915	197.74
52	483.051	426.554	435.028
69	514.124	457.627	500

[truncated: 22 more sheets: AlgoCIS(15-16)- HD 500 ng_mL, AlgoCIS(15-16)- HD 100 ng_mL, AlgoCIS(15-16)- FT 5 ug_mL_1, AlgoCIS(15-16)- FT 5 ug_mL_2, AlgoCIS(15-16)- FT 1 ug_mL, AlgoCIS(15-16)- FT 500 ng_mL, AlgoCIS(15-16)- FT 100 ng_mL, WT 5 ug_mL_1, WT 5 ug_mL_2, WT 1 ug_mL, WT 500 ng_mL, WT 100 ng_mL, WT HD 5 ug_mL_1, WT HD 5 ug_mL_2, WT HD 1 ug_mL, WT HD 500 ng_mL, WT HD 100 ng_mL, WT FT 5 ug_mL_1, WT FT 5 ug_mL_2, WT FT 1 ug_mL …]
